# Supplementary material for: Quantification and Multidrug Resistance Profiles of Vancomycin-Resistant Enterococci Isolated from Two Wastewater Treatment Plants in the Same Municipality
Source: Microorganisms. 2019 Nov 29;7(12):626. doi: 10.3390/microorganisms7120626 (PMC6956375; doi:10.3390/microorganisms7120626)
Supplement: Supplementary file 1 [file microorganisms-07-00626-s001.zip]

Archive with 2 entries (2 files):
- Microorganisms-652112- Supplementary Material.ods
- Sanderson Table 4_Table 6.ods
