# Supplementary material for: Quantification and Multidrug Resistance Profiles of Vancomycin-Resistant Enterococci Isolated from Two Wastewater Treatment Plants in the Same Municipality
Source: Microorganisms. 2019 Nov 29;7(12):626. doi: 10.3390/microorganisms7120626 (PMC6956375; doi:10.3390/microorganisms7120626)
Supplement: Supplementary file 1 [file microorganisms-07-00626-s001.zip › Microorganisms-652112- Supplementary Material.ods]

## Sheet: Figure_S1
Figure S1. Map of the Service Areas of the two WWTPs, biological aerated filter (BAF; right) and in Kingston, Ontario with land use designation.

## Sheet: Table_S1
Table S1. Summary of Land Use information for the Service Areas of the wastewater treatment plants.
.	Biological Aerated Filter Service Area			Conventional Activated Sludge Service Area
Land Designations	Total Area (m2)		Percentage Cover (%)	Total Area (m2)	Percentage Cover (%)
Airport	N/A		N/A	2696039.12	3.89
Arterial Commercial	625147.48		0.69	2372731.48	3.42
Business Park Industrial	980316.1		1.09	1790370.79	2.58
Central Business District	506988.51		0.56	N/A	N/A
Deferred Area	503872.07		0.559	6341504.18	9.14
District Commercial	302637.68		0.336	543405.41	0.78
Environmental Protection Area	40927491.08		45.41	22753490.97	32.8
General Industrial	3611282.98		4.01	3870109.54	5.58
Hamlet	N/A		N/A	927992.59	1.34
Harbour Area	791407.98		0.88	113051.15	0.16
Institutional	10901311.18		12.1	2794184.34	4.03
Main Street Commercial	277883.74		0.31	N/A	N/A
Open Space	3028757.94		3.36	3373171.49	4.86
Regional Commercial	233073		0.26	785623.42	1.13
Residential	13312559.01		14.77	16317690.96	23.52
Rural	225645.04		0.25	36700.94	0.05
Secondary Plan Area	10120906.02		11.23	4608393.81	6.64
Submerged Environmental Protection Area	3550869.38		3.94	N/A	N/A
Waste Management Industrial	227147.48		0.25	54453.42	0.08
Grand Total	90127296.69		100	69378913.6	100

## Sheet: Table_S2
Table S2. Gene targets, primers and probes, amplicon size and standards used for quantitative PCR with references for each assay.
Gene Target.	Primers and Probe	Amplicon Size (bp)	Standard	Reference
16Suniversal_P	5’ FAM-CGTATTACCGCGGCTGCTGGCAC-BHQ-1 3’	466	Mixed Standard: Salmonella typhimurium ATCC 14028, Salmonella enteritis ATCC13076, Citrobacter freundii ATCC 8090, Proteus mirabilis ATCC 43071, Escherichia coli ATCC 25922, Campylobacter jejuni ATCC 33291,Enterococcus faecium ATCC 27270	[74]
16Suniversal_F	5’ TCCTACGGGAGGCAGCAGCAGT 3’
16Suniversal_R	5’ GGACTACCAGGGTATCTAATCCTGTT 3’
23S entero_P	5’ FAM-TGGTTCTCTCCGAAATAGCTTTAGGGCTA-BHQ-1 3’	95	E. faecium ATCC 27270	[19]
23S entero_F	5’ GAGAAATTCCAAACGAACTTG 3’
23S entero_R	5’ CAGTGCTCTACCTCCATCATT 3’
vanA_P	5’ CAL Fluor Orange 560-TCCATCTTCACCTGACTTGCCA-BHQ-1 3’	136	E. faecium ATCC 700221	[75]
vanA_F	5’ ATCAACCATGTTGATGTAGC 3’
vanA_R	5’ AAGGGATACCGGACAATTCA 3’
Int1_P	5’ CAL Fluor Red 590- CATGCGGATCAGTGAGG- BHQ-2 3’	61	Synthetic Nucleotide: Escherichia coli plasmid pAPEC-O103-ColBM (NC_011964.1) 5’-GGAAGGCGAGCATCGTTTGTTCGCCCAGCTTCTGTATGGAACGGGCATGCGGATCAGTGAGGGTTTGCAACTGCGGGTCAAGGATCTGGATTTCGATCACG-3’	This Work
Int1_F	5’ TCGCCCAGCTTCTGTATGG 3’
Int1_R	5’ TTGACCCGCAGTTGCAAA 3’
	74	Nadkarni, M.A.; Martin, F.E.; Jacques, N.A.; Hunter, N. Determination of bacterial load by real-time PCR using a broad-range (universal) probe and primers set. Microbiology 2002, 148, 257–266.
	75	Mirzaei, B.; Farivar, T.N.; Juhari, P.; Mehr, M.A.; Babaei, R. Investigation of the Prevalence of vanA and vanB genes in vancomycin resistant Enterococcus (VRE) by Taq Man real time PCR Assay. J. Microbiol. Infect. Dis. 2013, 3, 192–198.

## Sheet: Table_S3
Table S3. List of antimicrobials, disk suppliers, antimicrobial content of the disks and the breakpoints to define resistance in this study.
Antimicrobial	Supplier	Disk content (µg)	Zone Diameter (mm) Breakpointsa
			S	I	R
Vancomycin	BD	30	≥17	15-16	≤14
Teicoplanin	Oxoid	30	≥17	-	≤16
Ampicillin	BD	10	≥17	-	≤16
Doxycycline	BD	30	≥16	13-15	≤12
Erythromycin	BD	15	≥23	14-22	≤13
Nitrofurantoin	BD	300	≥17	15-16	≤14
Gentamicin	BD	120	≥10	7-9	6
Linezolid	Oxoid	30	≥23	21-22	≤20
Levofloxacin	BD	5	≥17	15-16	≤14
Quinupristin/Dalfopristin	BD	15	≥19	16-18	≤15
Streptomycin	BD	300	≥10	7-9	6
Tigecycline	Oxoid	15	≥18	-	˂15
BD (Franklin Lakes, New Jersey, USA); Oxoid Canada (Nepean, Ontario, Canada). *R: resistance, I: intermediate resistance, S: susceptible.

## Sheet: Figure_S2
A
B
C
D
Figure S2. Principal component analysis of the primary effluent A) Graph of sample distribution along the first three principle components that account for 97.5% of the variance; B) Correlations with PC1; C) Correlations with PC2; D) Scree Plot.

## Sheet: Figure_S3
A
B
C
D
Figure S3. Principal component analysis of the final effluent. A) Graph of sample distribution along the first three principle components that account for 65.1% of the variance; B) Correlations with PC1; C) Correlations with PC2; D) Scree Plot.

## Sheet: Table_S4
Table S4. Number of antimicrobial agents to which enterococci isolates from the primary and final effluents from biological aerated filter and the conventional activated sludge wastewater treatment plants exhibit resistance.
Number of AMR Phenotypes(number and percentage of isolates)
aCategories			0	1	2	3
Species		E. faecalis (n = 151)	10 (6.6%)	49 (32.5%)	46 (30.5%)	46 (30.5%)
		E. faecium (n = 94)	32 (34%)	29 (30.9%)	8 (8.5%)	25 (26.6%)
		E. casseliflavus/ E. gallinarum (n=58)	52 (89.7%)	5 (8.6%)	0 (0%)	1 (1.7%)
		Other (n = 5)	0 (0%)	0 (0%)	0 (0%)	0 (0%)
Sample Type		BAF Primary Effluent (n=101)	26 (25.7%)	31 (30.7%)	20 (19.8%)	24 (23.8%)
		BAF Final Effluent (n=51)	16 (31.4%)	16 (31.4%)	5 (9.8%)	14 (27.5%)
		CAS Primary Effluent (n=110)	35 (31.8%)	24 (21.8%)	20 (18.2%)	31 (28.2%)
		CAS Final Effluent (n=35)	19 (54.3%)	12 (34.3%)	4 (11.4%)	0 (0%)
aBAF: biological aerated filter; CAS: conventional activated sludge.

## Sheet: Table_S5
Table A5. Binary antimicrobial resistance (AMR) profiles from the 308 enterococcal isolates in this study organized by sample type (primary (PE) and final effluents (FE) of the biological aerated filter (BAF) and the conventional activated sludge (CAS) system and biomass for both WWTPs). The AMR profile is described based on resistance (R), intermediate resistance (I), and susceptibility (S) to 1…
BINARY	#	AMR Profile	BAF FE #	BAF PE #	CAS FE #	CAS PE #	Biomass Combined #
10000000	40	ERTHI	6	10	9	15
10000200	24	ERTHI, QUINR	3	11	1	9
0	21	NONE	3	9		9
210000200	15	DOXYR, ERTHI, QUINR	2	4	1	6	2
20000000	11	ERTHR	3	3	2	3
110000200	11	DOXYI, ERTHI, QUINR	2	6	2	1
11000000	9	ERTHI, NTROI	1	3	2	3
220000200	8	DOXYR, ERTHR, QUINR	1	1		6
2.2202E+11	7	VNCOR, TEICR, AMPIR, ERTHR, LVFLR, STEPR	1	2		4
200	6	QUINR	1	2	1	2
20010000200	4	TEICR, ERTHI, QUINR	2	2
10000100	5	ERTHI, QUINI	1		2	1	1
21000000	4	ERTHR, NTROI		1	1	2
120000200	5	DOXYI, ERTHR, QUINR		2		2	1
12001000	3	ERTHI, NTROR, LVFLI	2		1
1000000	3	NTROI	1		1	1
100000000	4	DOXYI	1		1	1	1
110000000	3	DOXYI, ERTHI	1	1		1
20000100	3	ERTHR,QUINI		2		1
12000000	3	ERTHI, NTROR			2	1
20210000200	4	TEICR, DOXYR, ERTHI, QUINR				3	1
1.2001E+11	3	VNCOI, TEICR, ERTHI, QUINR		1		2
10001000	2	ERTHI, LVFLI	1			1
12002000	2	ERTHI, NTROR, LVFLR		2
20000010	2	ERTHR, STEPI		2
2.22021E+11	2	VNCOR, TEICR, AMPIR, ERTHR, NTROI, LVFLR, STEPR		2
21010000	2	ERTHR, NTROI, LNZDI			2
22000000	2	ERTHR, NTROR				2
1.2001E+11	2	VNCOI, TEICR, ERTHI,LNZDI, QUINR				2
2.2202E+11	8	VNCOR, TEICR, AMPIR, ERTHR, LVFLR, STEPI		6		2
10010200	2	ERTHI, LNZDI, QUINR		1		1
1E+11	2	VNCOI, QUINI		1	1
1E+11	2	VNCOI			1	1
20010010200	2	TEICR, ERTHI, LNZDI, QUINR	1	1
1.2021E+11	2	VNCOI, TEICR, DOXYR, ERTHI, QUINR		1		1
110010200	2	DOXYI, ERTHI, LNZDI, QUINR		1		1
220020200	2	DOXYR, ERTHR, LNZDR, QUINR		1		1
210000210	2	DOXYR, ERTHI, QUINR, STEPI		1		1
210000220	2	DOXYR, ERTHI, QUINR, STEPR		1		1
100	2	QUINI		1			1
20200200	1	ERTHR, GENTR, QUINR	1
210000000	1	DOXYR, ERTHI	1
20010000000	1	TEICR, ERTHI	1
200000200	1	DOXYR, QUINR			1
120202200	1	DOXYI, ERTHR, GENTR, LVFLR, QUINR	1
210000100	1	DOXYR, ERTHI, QUINI	1
210010220	1	DOXYR, ERTHI, LNZDI, QUINR, STEPR	1
11001000	1	ERTHI, NTROI, LVFLI			1
12012000	1	ERTHI, NTROR, LNZDI, LVFLR			1
202200	1	GENTR, LVFLR, QUINR				1
10000120	1	ERTHI, QUINI, STEPR		1
10001100	1	ERTHI, LVFLI, QUINI				1
10010000	1	ERTHI, LNZDI		1
10012200	1	ERTHI, LNZDI, LVFLR, QUINR		1
11001100	1	ERTHI, NTROI, LVFLI, QUINI				1
20000200	1	ERTHR, QUINR				1
20002200	1	ERTHR, LVFLR, QUINR				1
100000200	1	DOXYI, QUINR				1
100002200	1	DOXYI, LVFLR, QUINR		1
110000220	1	DOXYI, ERTHI, QUINR, STEPR		1
110010000	1	DOXYI, ERTHI, LNZDI			1
112002000	1	DOXYI, ERTHI, NTROR, LVFLR			1
120000210	1	DOXYI, ERTHR, QUINR, STEPI				1
120002120	1	DOXYI, ERTHR, LVFLR, QUINI, STEPR				1
120002220	1	DOXYI, ERTHR, LVFLR, QUINR, STEPR		1
120010200	1	DOXYI, ERTHR, LNZDI, QUINR		1
120100200	1	DOXYI, ERTHR, GENTI, QUINR		1
120110220	1	DOXYI, ERTHR, GENTI, LNZDI, QUINR, STEPR		1
120200220	1	DOXYI, ERTHR, GENTR, QUINR, STEPR				1
120202220	1	DOXYI, ERTHR, GENTR, LVFLR ,QUINR, STEPR				1
200000000	1	DOXYR		1
210002000	1	DOXYR, ERTHI, LVFLR				1
210020220	1	DOXYR, ERTHI, LNZDR, QUINR, STEPR	1
220000210	1	DOXYR, ERTHR, QUINR, STEPI				1
220000220	1	DOXYR, ERTHR, QUINR, STEPR		1
220002110	1	DOXYR, ERTHR, LVFLR, QUINI, STEPI	1
220002200	1	DOXYR, ERTHR, LVFLR, QUINR		1
220200200	1	DOXYR, ERTHR, GENTR, QUINR	1
220200220	1	DOXYR, ERTHR, GENTR, QUINR, STEPR	1
220201200	1	DOXYR, ERTHR, GENTR, LVFLI, QUINR		1
2010002000	1	AMPIR, ERTHI, LVFLR				1
2011000100	1	AMPIR, ERTHI, NTROI, QUINI	1
2020002020	1	AMPIR, ERTHR, LVFLR, STEPR				1
2221001000	1	AMPIR, DOXYR, ERTHR, NTROI, LVFLI	1
2221002000	1	AMPIR, DOXYR, ERTHR, NTROI, LVFLR		1
20000000200	1	TEICR, QUINR		1
20010020200	1	TEICR, ERTHI, LNZDR, QUINR				1
20120020200	1	TEICR, DOXYI, ERTHR, LNZDR, QUINR	1
20200000200	1	TEICR, DOXYR, QUINR	1
20220000200	1	TEICR, DOXYR, ERTHR, QUINR				1
20220001200	1	TEICR, DOXYR, ERTHR, LVFLI ,QUINR				1
20220012200	1	TEICR, DOXYR, ERTHR, LNZDI, LVFLR, QUINR				1
20220200200	1	TEICR, DOXYR, ERTHR, GENTR, QUINR				1
22020002010	1	TEICR, AMPIR, ERTHR, LVFLR, STEPI		1
1E+11	1	VNCOI, LNZDI, QUINR	1
1.0001E+11	1	VNCOI, ERTHI, QUINI	1
1.0001E+11	1	VNCOI, ERTHI, QUINR				1
1.0021E+11	1	VNCOI, DOXYR, ERTHI, QUINR				1
1.0022E+11	1	VNCOI, DOXYR, ERTHR, LNZDI, QUINR, STEPR	1
1.2001E+11	1	VNCOI, TEICR, ERTHI, QUINI				1
1.2001E+11	1	VNCOI, TEICR, ERTHI, LVFLI, QUINR		1
1.2022E+11	1	VNCOI, TEICR, DOXYR, ERTHR, GENTI, LNZDI, QUINR	1
1.2202E+11	1	VNCOI, TEICR, AMPIR, ERTHR, LVFLR, STEPI		1
2.22E+11	1	VNCOR, TEICR, AMPIR, LVFLR		1
2.2201E+11	1	VNCOR, TEICR, AMPIR, ERTHI, LVFLR				1
2.2202E+11	1	VNCOR, TEICR, AMPIR, ERTHR, GENTR, LVFLR, STEPR		1
210010200	1	DOXYR, ERTHI, LNZDI, QUINR					1
220010200	1	DOXYR, ERTHR, LNZDI, QUINR					1
20110000200	1	TEICR, DOXYI, ERTHI, QUINR					1
20220010200	1	TEICR, DOXYR, ERTHR, LNZDI, QUINR					1
