# Supplementary material for: Quantification and Multidrug Resistance Profiles of Vancomycin-Resistant Enterococci Isolated from Two Wastewater Treatment Plants in the Same Municipality
Source: Microorganisms. 2019 Nov 29;7(12):626. doi: 10.3390/microorganisms7120626 (PMC6956375; doi:10.3390/microorganisms7120626)
Supplement: Supplementary file 1 [file microorganisms-07-00626-s001.zip › Sanderson Table 4_Table 6.ods]

## Sheet: Table_4
	Table 4 Prevalence of resistance phenotypes in each species with the p values in prevalence for differences between species.
			VNCO	TEIC	AMPI	DOXY	ERTH	NTRO	GENT	LNZD	LVFL	QUIN	STEP
	E. faecalis	151	0 15	30	0	56 34	42 95	0 0	9 3	5 20	10 3	137 7	137 7
	E. faecium	94	20 1	22	26	6 3	44 41	12 23	1 0	0 3	30 7	1 5	1 5
	E. casseliflavus/ E. gallinarum	58	0 4	1	1	0 1	4 32	0 0	0 0	0 1	1 2	1 9	1 9
	Other Enterococcus spp.	5	0 0	0	0	0 1	0 2	0 2	0 0	0 0	0 0	0 0	0 0
	Total	308	20 20	53	27	62 58	90 168	12 25	10 3	5 24	41 12	139 21	25 17
	P values
	E. faecalis vs E. faecium		<0.0001	0.6187	<0.0001	<0.0001	0.0073	<0.0001	0.062	0.0052	<0.0001	<0.0001	0.0134
	All Species		<0.0001	0.016	<0.0001	<0.0001	<0.0001	<0.0001	0.4059	0.0497	<0.0001	<0.0001	0.1227
	aChi-sqaure values and P-values to determine significance of difference between relative abundances of isolates resistant to each antimicrobial agent. bR is resistance and I is intermediate resistance with the number and percentage of isolates that are resistant as the top number and those that are intermediately resistant as the bottom number in each cell. VNCO: vancomycin, TEIC: teicoplanin, AM…

## Sheet: Table_6
Table 6 Prevalence of AMR in VRE isolated from primary and final effluents of the two WWTPs
Location*		Total	VANC broth	ABX	VANC disk	TEIC	AMPI	DOXY	ERTH	NTRO	GENT	LNZD	LVFL	QUIN	STEP
		#	#	R or I	#	#	#	#	#	#	#	#	#	#	#
Biological Aerated Filter (n=484)	PE	270	101	R	12	21	15	14	33	2	2	1	21	48	11
				I	5			16	51	7	2	7	2	5	11
	FE	214	51	R	1	8	3	14	14	2	4	2	3	23	5
				I	4			6	29	4	1	5	4	5	1
Convetional Activated Sludge (n=611)	PE	375	110	R	7	21	9	26	35	3	4	2	15	54	9
				I	9			11	59	7	0	5	4	6	5
	FE	236	35	R	0	0	0	2	5	5	0	0	2	6	0
				I	2			5	24	7	0	4	2	3	0
	Total	1095	297	Total R	20	50	27	56	87	12	10	5	41	131	25
				Total I	20			38	163	25	3	21	12	19	17
				P values
				ABX	VANC	TEIC	AMPI	DOXY	ERTH	NTRO	GENT	LNZD	LVFL	QUIN	STEP
					(Disk)
				All Four Locations	0.1467	0.034	0.04	0.1008	0.5162	0.004	0.2447	0.5282	0.0793	0.0382	0.0343
				WWTP	0.3924	0.3665	0.1371	0.6744	0.7242	0.3193	0.1968	0.7799	0.5973	0.612	0.0875
				Effluent	0.0501	0.0409	0.0547	0.9974	0.2058	0.0124	0.7236	0.2886	0.0139	0.0516	0.0474
				BAF PE vs FE	0.1016	0.5907	0.177	0.1198	0.7456	0.7577	0.215	0.376	0.0177	0.5224	0.1438
				CAS PE vs FE	0.2623	0.0118	0.1786	0.0618	0.128	0.0012	0.5812	0.2545	0.4053	0.0037	0.085
				BAF FE vs CAS FE	0.6509	0.0373	0.3885	0.0389	0.347	0.0394	0.1618	0.4874	0.9285	0.0188	0.1093
